# Supplementary material for: Individualized Therapy Guided by Drug Susceptibility Testing for Multidrug-Resistant Tuberculosis
Source: Open Forum Infect Dis. 2026 Jun 18;13(6):ofag349. doi: 10.1093/ofid/ofag349 (PMC13308718; doi:10.1093/ofid/ofag349)
Supplement: ofag349_Supplementary_Data [file ofag349_supplementary_data.zip]

Archive with 4 entries (4 files):
- Supplemental_Figure_1.png
- Supplementary_Table_1_R2.docx
- Supplementary_Table_2_R2.docx
- Supplementary_Table_3_R1.docx
